# Supplementary material for: Investigating the Interactions of Peptide Nucleic Acids with Multicomponent Peptide Hydrogels for the Advancement of Healthcare Technologies
Source: Gels. 2025 May 17;11(5):367. doi: 10.3390/gels11050367 (PMC12111274; doi:10.3390/gels11050367)
Supplement: Supplementary file 1 [file gels-11-00367-s001.zip]

Archive with 1 entries (1 files):
- gels-3592339-supplementary.pdf
